# Supplementary material for: Time-Course Gene Expression of ‘Candidatus Liberibacter solanacearum’, Prophage, and Wolbachia Genes in Bactericera cockerelli from Ingestion to in Planta Transmission
Source: Microorganisms. 2025 Sep 11;13(9):2120. doi: 10.3390/microorganisms13092120 (PMC12472774; doi:10.3390/microorganisms13092120)
Supplement: Supplementary file 1 [file microorganisms-13-02120-s001.zip]

Archive with 4 entries (3 files):
- microorganisms-3776307_Supplementary Files/
- microorganisms-3776307_Supplementary Files/Fig. S1.jpg
- microorganisms-3776307_Supplementary Files/S1 Table_Saberi et al. 2025.xlsx
- microorganisms-3776307_Supplementary Files/S2 Table_Saberi et all 2025.xlsx
