# Supplementary material for: Time-Course Gene Expression of ‘Candidatus Liberibacter solanacearum’, Prophage, and Wolbachia Genes in Bactericera cockerelli from Ingestion to in Planta Transmission
Source: Microorganisms. 2025 Sep 11;13(9):2120. doi: 10.3390/microorganisms13092120 (PMC12472774; doi:10.3390/microorganisms13092120)
Supplement: Supplementary file 1 [file microorganisms-13-02120-s001.zip › microorganisms-3776307_Supplementary Files/S1 Table_Saberi et al. 2025.xlsx]

## Sheet: Sheet1
S1 Table. Sequence information for regular primers used in study*1
*1. The primers were designed on the available genome sequence of “Candidatus Liberibacter solanacearum” strain NZ in NCBI (NC_014774.1) using the IDT Assay Selection Tool available at the IDT website. *2. Loci analyzed for ‘Candidatus Liberibacter solanacearum' (haplotype A) and were designated “AZph #” and “AZch#” for the prophage and chromosomal genes, respectively. Loci analyzed for the Wolba…
Primer name	Target locus*2	Forward/Revers primers sequence (5′ to 3′)	PCR amplicon, GenBank accession numbers
gp065_645f/r	AZph6	ATGTTTCTAAAGGTTTAGCACTTGG/TTGCTAGCGTTAGTCCATGTC	PP318732
CLso_C2_515f/r	AZph11	CTTAATTGGAAAGTAATAGGGCGG/CTGTTTTGATTTCGGGTGCTG	PP318737
gp195_295f/r	AZph13	CTAACGGATGTTTTAGGCGAC/TCCCATAACTCCTCAGAGATG	PP318739
Antirep_293f	AZph15	GTGCTGTTGAAAGAGCTACG/AAATGTTGTCTTGCCACTTGA	PP318740
PolyA_f/r	AZph17	AGACGATCCACTACGCTTTG/GATCTTCCGCGTTGACTGAT	PP318741
gp240- f/r	AZph19	TTACTGCAACTCCGTACCTTTG/TTTTTCTCAAGTAGAGTCAAGCG	PP318745
gp025-20 f/r	AZph20	GTTGATTGTGATGAGGGTATGCTTAC/CCCTATCACTTTCCAACGCCTCC	PP318746
repressor C1f/r	AZch1	AAAGCGGGATTAGACCCAAC/GATCTTCCGCGTTGACTGAT	PP318747
LuxR-f/r	AZch2	GCTTTGCCTGACTTTGATGG / GGATGCGAAGCCAAACATAC	PP318748
Serralysin-f/r	AZch4	GATTGTTCGTTGGGCGTTTAG/GCATTCACATCATTGCCTATACAT	PP318750
Imelysin-f/r	AZch5	CCAATGTGGTGAGTGTTGTAATAG/ AGGGTTTCGATAGCACGATTTA	PP318751
FliC–f/r	AZch6	CGGCAGTTTCTGATGCGATAGG/CTCAGTAGCCGCCACTAGTTT	PP318752
FlgL–f/r	AZch7	ATGTTACAGAGAGGCTTAGGGG/ACATTGCGAGATTCCGTCGTC	PP318753
Flp_pilin–f/r	AZch8	AGATGAATCAGGTGCGACAG/ TCCAAGGGTTGTAACGGAAG	PP318754
tolC-f/r	AZch9	TCACGATACTCCAAGCAACAG/GTCAGTAGCTGAATGACCAAGT	PP318755
Lusp-f/r	AZch10	CACGTCTTAATCATTGTACTAACGG/AAGTGAATTCTGCGCAACTATG	PP318756
RecA–f/r	AZch15	AGGCAAACTTTCACCCATATCGCC/ACAGATATGCTGGTGCGTTCAGGA	PP318761
LsoF/HLBr	AZch16	CGAGCGCTTATTTTTAATAGGAGC/GCGTTATCCCGTAGAAAAAGGTAG	PP318762
gyrBf/r	AZch17	GAACCCATTTGGCAGGTTTAC/GCAGAATCACCCTCAACTAAGA	PP698023
Wo-518f/r	AZWo1	CATATTACGAATTGGCGCGTAAG/ TCCATGACGACTCCCTCTTAT	PP350288
Wo- 274-f/r	AZWo2	GACCCAGAGATTAGGGATATTGTG/ TCCCATAACTGGAGCAAACC	PP350289
Wo-576-f/r	AZWo3	GCAGCAATGTGGTGGAAATAG/ TGACTGGAGCAAATCCCTTTAG	PP350290
FtsZf/r	AZWo5	TGGTATCAACTTAACTAAGGGCC/ TCAAGGTTAATAAGCCCTGGC	PP350291
wrpDif/r	AZWo6	ATGCTAAAACACAACGTTTTTGGTGAGA/TTACTTGGTGCCGCCTATTCTCCGT	PP350292
