# Supplementary material for: Time-Course Gene Expression of ‘Candidatus Liberibacter solanacearum’, Prophage, and Wolbachia Genes in Bactericera cockerelli from Ingestion to in Planta Transmission
Source: Microorganisms. 2025 Sep 11;13(9):2120. doi: 10.3390/microorganisms13092120 (PMC12472774; doi:10.3390/microorganisms13092120)
Supplement: Supplementary file 1 [file microorganisms-13-02120-s001.zip › microorganisms-3776307_Supplementary Files/S2 Table_Saberi et all 2025.xlsx]

## Sheet: Sheet2
S2 Table. List of primers and probes used in this study for real-time quantitative PCR
*1. The primers were designed on the available genome sequence of “Candidatus Liberibacter solanacearum” strain NZ in NCBI (NC_014774.1) using the IDT Assay Selection Tool available at the IDT website. *2. Loci analyzed for ‘Candidatus Liberibacter solanacearum' (haplotype A) and were designated “AZph #” and “AZch#” for the prophage and chromosomal genes, respectively. Loci analyzed for the Wolba…
Primers/probes name*1	Sequence (5′ to 3′)	Target gene/locus (locus tag*2)	Amplicon size (bp)	Primer efficiency%
CLso-qPCR_C2_515f	AAAGTAATAGGGCGGCGTTT	Phage-related repressor C2 (AZph11)	87	90
CLso-qPCR_C2_515r	CCCTGTTTGCTTAGATAAATCGATAAG
CLso-qPCR_C2_515p	AGGGAGCTACGCAAGCAACATAACT
CLso-qPCR_repressor C1f	AGGTAAATTGTGGCGATAGGG	Phage repressor protein C1 (AZch1)	85	90
CLso-qPCR_ repressor C1r	GATCTTCCGCGTTGACTGAT
CLso-qPCR_ repressor C1p	TCATGAAGGTGATATAGAAGCCAAAGTCCT
Antirep_293f	CCCGCCAACACGTTAGATA	Putative phage antirepressor (AZph15)	99	87
Antirep_293r	TTCTCTGCCACTCGGTTTAC
Antirep_293p	AGCCAGTATTACACAGCCACTGCT
gp065_645f	TCTCTGCTGATATGTGGATTGG	Integrase/recombinase (AZph6)	93	88.2
gp065_645r	ATCTCTGAACCGTGGAAGAAC
gp065_645p	ACAACGCTTTGCGGATACGGAACGA
gp020qPCR-f	GCTGGGACACGTGATAGATG	Possible Autotransporter (AZph20)	114	93
gp020qPCR-r	TCTGCAGCATCAAGACCAATAG
gp020qPCR-p	CACTTGTCGCATTCCGTTGCTTCC
gp240AqPCR-f	ACTCACATGGCAGACGTTGCAG	Putative Autotransporter adhesion gene (AZph19)	92	87.9
gp240AqPCR-r	TTTTTCTCAAGTAGAGTCAAGCG
gp240AqPCR-p	ACATCTTCTCAACCTATCACCGAGT
gp195_295f	CTAACGGATGTTTTAGGCGAC	RecB-like Nuclease (AZph13)	104	87
gp195_295r	TCCCATAACTCCTCAGAGATG
gp195_295p	AGTTGAGCAATTCCGCAAAGAGCACA
PolyA_qPCR-f	AGACGATCCACTACGCTTTG	DNA polymerase A (AZph17)	101	90
PolyA_qPCR-r	GTGCTTCAATCCCTGCTAAATC
PolyA_qPCR-p	AGTGATTGTATCCGTTCTTGCATTACGGCA
LuxR-qPCR-f	TCTCGCAAGATCGCTTATGG	LuxR transcriptional regulator (AZch2)	99	98
LuxR-qPCR-r	TGGTTTGTTAGCGGCTTATCAGGC
LuxR-qPCR-P	TCAATTTCGCGTCCTGTTAATTC
Serralysin-qPCR -f	CGGTTATAGGAGGGACTGGTA	Serralysin (AZch4)	101	90
Serralysin-qPCR -r	TCCATCAGCGCCATAGAAAG
Serralysin-qPCR-p	TGACACCATAATTGGCAATAGTGCGA
Imelysin-qPCR-f	CCAATGTGGTGAGTGTTGTAATAG	Imelysin domain protein (AZch5)	130	87
Imelysin-qPCR-r	AGGGTTTCGATAGCACGATTTA
Imelysin-qPCR-p	CGCAATTATGCCACCATCGCACAT
FliC-qPCR-f	CGGCAGTTTCTGATGCGATAGG	Flagellin; FliC (AZch6)	119	93
FliC-qPCR-r	CTCAGTAGCCGCCACTAGTTT
FliC-qPCR-p	TGCGAAAGCTGGGATGGATGAATCT
Flp_pilin-qPCR-f	AGATGAATCAGGTGCGACAG	Flp1: major fimbrial protein (AZch8)	88	90
Flp_pilin-qPCR-r	TCCAAGGGTTGTAACGGAAG
Flp_pilin-qPCR-p	AATATGGTTTGCTTGCTGCGCTCG
TolC-qPCR-f	ACTAATTCCACAGGAAGGTTACA	TolC (AZch9)	107	89
TolC-qPCR-r	GATTGAGCGTACACGCTGTC
TolC-qPCR -p	AACGTCGTATGGAAAGTGCTCTAGCA
Lup-f-qCP-f	GCTCTCATGACTATTCCGTTTAC	Liberibacter unique secretion protein (AZch10)	87	90
Lup-r-qCP-r	AAGTGAATTCTGCGCAACTAT
Lup-p-qCP-p	TGGAATGGTGAGTGGATACCACCATCA
RecA-qPCR-f	AGGCAAACTTTCACCCATATCGCC	recA (AZch15)	108	90
RecA-qPCR-r	ACAGATATGCTGGTGCGTTCAGGA
RecA-qPCR-p	AATTTCAGCACGCGGAGTTAACGC
LsoF-qPCR-f	CGAGCGCTTATTTTTAATAGGAGC	16S ribosomal RNA (AZch16)	81	96
HLBr-qPCR-r	GCGTTATCCCGTAGAAAAAGGTAG
CLso-16s-qPCR-p	CGGGTGAGTAACGCGTGGGAAT
GyrB-qPCR-f	TCATCAGCTTGAGAAGCATCAG	gyrB (AZch17)	86	90
GyrB-qPCR-r	GCTAGCCAACTCTGGGATACTA
GyrB-qPCR-p	ACACGCAATAGGGAACGAGCTTCA
Wo-ANK_ 518-f	TGAGAAAGCGCAAGAGTTAGAT	DnaJ (AZWo1)	100	87
Wo-ANK_ 518-r	TTCCTCTTTAAGTTCAGCCATTTG
Wo-ANK_ 518-p	AGGACGGAAAGCTACTATCAGAGTCAGA
Wo-ANK_ 274-f	TCTGAGAAGATCCGGAGTATCA	AnkX (AZWo2)	129	90
Wo-ANK_ 274-r	AATGCATCGTAGCCTAACCC
Wo-ANK_ 274-p	AGGTGCAGGTCTTGCCTTTACAGT
Wo-ANK_576-f	GAGAATCAAGCTTTGTTCCTAACTC	AnkX (AZWo3)	116	90
Wo-ANK_576-r	AGCAAATGGAGGCATAGAGG
Wo-ANK_576-p	ACCCAAAGATTTAATGCATCGTAGCCT
Wo-repressor-f	AGTTTCAGCTACTCGGATGAC	Wolbachia repressor protein (AZWo6)	82	91
Wo-repressor-r	CCACTGATTCTTGCACAGC
Wo-repressor-p	ATTATGGTTCAGCATGCCAGTGCC
FtsZ-qPCR -f	CTCTTTATCACAGCAGGGATGG	FtsZ (AZWo5)	92	90
FtsZ-qPCR -r	TTAACTACCGCTCTTGCTTCTC
FtsZ-qPCR -p	CAGCACCTGTTCCAGTACCACCAC
